# Supplementary material for: Heterologous Expression and Biochemical Characterization of a New α-Amylase from Nocardiopsis aegyptia HDN19-252 of Antarctic Animal Origin
Source: Mar Drugs. 2025 Apr 4;23(4):159. doi: 10.3390/md23040159 (PMC12028427; doi:10.3390/md23040159)
Supplement: Supplementary file 1 [file marinedrugs-23-00159-s001.zip]

Archive with 1 entries (1 files):
- marinedrugs-3537184-supplementary.pdf
